# Supplementary material for: Rtf1 HMD domain facilitates global histone H2B monoubiquitination and regulates morphogenesis and virulence in the meningitis-causing pathogen Cryptococcus neoformans
Source: eLife. 2025 May 12;13:RP99229. doi: 10.7554/eLife.99229 (PMC12068867; doi:10.7554/eLife.99229)
Supplement: Figure 1—source data 1. [file elife-99229-fig1-data1.zip]

Archive with 21 entries (20 files):
- Figure 1-source data 1/
- Figure 1-source data 1/FIG1I-H3.tif
- __MACOSX/Figure 1-source data 1/._FIG1I-H3.tif
- Figure 1-source data 1/FIG1A-FLAG.tif
- __MACOSX/Figure 1-source data 1/._FIG1A-FLAG.tif
- Figure 1-source data 1/FIG1A-H3.tif
- __MACOSX/Figure 1-source data 1/._FIG1A-H3.tif
- Figure 1-source data 1/FIG1A-ub1.tif
- __MACOSX/Figure 1-source data 1/._FIG1A-ub1.tif
- Figure 1-source data 1/FIG1I-ub1.tif
- __MACOSX/Figure 1-source data 1/._FIG1I-ub1.tif
- Figure 1-source data 1/FIG1I-FLAG.tif
- __MACOSX/Figure 1-source data 1/._FIG1I-FLAG.tif
- Figure 1-source data 1/FIG1B-H3.tif
- __MACOSX/Figure 1-source data 1/._FIG1B-H3.tif
- Figure 1-source data 1/FIG1B-me2.tif
- __MACOSX/Figure 1-source data 1/._FIG1B-me2.tif
- Figure 1-source data 1/FIG1B-me3.tif
- __MACOSX/Figure 1-source data 1/._FIG1B-me3.tif
- Figure 1-source data 1/FIG1B-me1.tif
- __MACOSX/Figure 1-source data 1/._FIG1B-me1.tif
