# Supplementary material for: Rtf1 HMD domain facilitates global histone H2B monoubiquitination and regulates morphogenesis and virulence in the meningitis-causing pathogen Cryptococcus neoformans
Source: eLife. 2025 May 12;13:RP99229. doi: 10.7554/eLife.99229 (PMC12068867; doi:10.7554/eLife.99229)
Supplement: Figure 3—source data 1. [file elife-99229-fig3-data1.zip]

Archive with 21 entries (20 files):
- Figure 3-source data 1/
- Figure 3-source data 1/FIG3H-me1.tif
- __MACOSX/Figure 3-source data 1/._FIG3H-me1.tif
- Figure 3-source data 1/FIG3H-me2.tif
- __MACOSX/Figure 3-source data 1/._FIG3H-me2.tif
- Figure 3-source data 1/FIG3H-me3.tif
- __MACOSX/Figure 3-source data 1/._FIG3H-me3.tif
- Figure 3-source data 1/FIG3H-ub1.tif
- __MACOSX/Figure 3-source data 1/._FIG3H-ub1.tif
- Figure 3-source data 1/FIG3C-H3.tif
- __MACOSX/Figure 3-source data 1/._FIG3C-H3.tif
- Figure 3-source data 1/FIG3C-ub1.tif
- __MACOSX/Figure 3-source data 1/._FIG3C-ub1.tif
- Figure 3-source data 1/FIG3C-me2.tif
- __MACOSX/Figure 3-source data 1/._FIG3C-me2.tif
- Figure 3-source data 1/FIG3C-me3.tif
- __MACOSX/Figure 3-source data 1/._FIG3C-me3.tif
- Figure 3-source data 1/FIG3C-me1.tif
- __MACOSX/Figure 3-source data 1/._FIG3C-me1.tif
- Figure 3-source data 1/FIG3H-H3.tif
- __MACOSX/Figure 3-source data 1/._FIG3H-H3.tif
