# Supplementary material for: Rtf1 HMD domain facilitates global histone H2B monoubiquitination and regulates morphogenesis and virulence in the meningitis-causing pathogen Cryptococcus neoformans
Source: eLife. 2025 May 12;13:RP99229. doi: 10.7554/eLife.99229 (PMC12068867; doi:10.7554/eLife.99229)
Supplement: Figure 3—source data 2. [file elife-99229-fig3-data2.zip]

Archive with 6 entries (5 files):
- Figure 3-source data 2/
- __MACOSX/._Figure 3-source data 2
- Figure 3-source data 2/.DS_Store
- __MACOSX/Figure 3-source data 2/._.DS_Store
- Figure 3-source data 2/Figure 3-source data 2.pptx
- __MACOSX/Figure 3-source data 2/._Figure 3-source data 2.pptx
